# Supplementary material for: Exploring efficient grouping algorithms in regular expression matching
Source: PLoS One. 2018 Oct 24;13(10):e0206068. doi: 10.1371/journal.pone.0206068 (PMC6200238; doi:10.1371/journal.pone.0206068)
Supplement: S2 File — (TXT) [file pone.0206068.s002.txt]

Cookie\s+Monster\s+server\s+engine
^100013Agentsvr\x5E\x5EMerlin
^001\xACOptix\s+Pro\s+v\d+\x2E\d+\s+Connected\s+Successfully\x21
^UAIIA\s+XHX\s+YANER
^stAlvgus\'s\s+Trojan\s+Server\s+2000
^ForCed\s+EnTrY\s+\d+\x2E\d+\x2E\d+\x0D\x0A\x0D\x0A\x0D\x0AConnection\s+Stable
^diGetting\s+content\s+of\s+directory\x3A
FTPON\d+\s+TIME\d+\s+
You\s+are\s+now\s+connected\s+to\s+an\s+BackAtTaCk\s+server
One\s+more\s+step\s+until\s+connection\x2E
\x2B\x2D{3}\x7C[^\r\n]*\x7C\x2D{3}\x2B
body=FeaR\x25200\x2E2\x2E0\x2520Online\x3A\x2520\x5BIP_\d+\x2E\d+\x2E\d+\x2E\d+\x5D\x2520\x5BPort_
^Connected\s+to\s+[^\r\n]*\x28\d+\.\d+\.\d+\.\d+\x29
^tfTransferring\s+file\s+from\x3A
^ttTransferring\s+file\s+to\x3A
^User-Agent\x3A[^\r\n]*SiLENT\s+SPY
H02EXE\s+File\s+Name\x3A\s+CYBERPAKY\x0D\x0AOperating\s+System
^Subject\x3A[^\r\n]*2\x2E41
^Blade\s+Runner\s+ver\s+\d+
^NICK\s+FrEaK_ViCTiM\x0D\x0A
^Subject\x3A[^\r\n]*NetBus\s+server\s+is\s+up\s+and\s+running
^Current\s+User\s+Logged\s+on\x3A
^\x21{3}Optix\s+Pro\s+v\d+\x2E\d+\s+Server\s+Online\x21{3}
Schwindler\s+Servidor\x2E\s+Porta\s+\d+
\x2B\x2D{3}\x7C[^\r\n]*\x7C\x2D{3}\x2B
\s{23}DIMBUS\s+Server\s+v\d+\x2E\d+
^\x2FNFO\x2CRegistered\s+Owner\x3A\s+[^\r\n]*\x0D\x0ACurrent\s+user\x3A\s+
^login_ok\x5EMiniCommand\s+version\s+\d+\.\d+\.\d+\s+ready\s+for\s+action\x2E
^\x03\x00\x1c\x00\x00\x00\x00\x00\x01Furax\s+\d+\.\d+\w+\s+Server\x00
body=\x2521\x2521\x2521Optix\s+Pro\s+v\d+\x252E\d+\S+sErver\s+Online\x2521\x2521\x2521
^\xad\x86\x01\x00\x08\x00\x00\x001\x5EMerlin
^feExecuting\s+program\x3A
Windows\s+Directory\s+Flooded
^\d+\x2d\s+Welcome\s+To\s+EvilFTP\s+\x3a\x29\r\n
^PWD\s+[^\r\n]*\n
^\[LOAD\s+DRIVE\s+DATA\]
^GETLIST\s+[^\r\n]*\n
^Subject\x3A[^\r\n]*Im\s+Online\s+\d+\x2E\d+\x2E\d+\x2E\d+
^C2\s\d+
^FROM|3A|\s+HTTP_RAT_.*SUBJECT|3A|\s+there\s+is\s+a\s+HTTPRAT\s+waiting\s+4\s+u\s+on
^passcorrect\x3B\d+\x3B\d+\x3BCIA
\x2Ffriendship\x2Femail_thank_you\?[^\r\n]*nick_name=CIA-Test[^\r\n]*friend_nickname=CIA-Notify-Tezt
^DISK[A-z][0-9]
^sin\d+\x3A[^\r\n]*\x3A\d+\x3A\d+\x3A
^FILESIZE\x3E[^\r\n]*\x3E\d+
^Netspy\s+Version\s+\d+\x2E\d+\r\nservice\x3A
^We\s+got\s+this\s+GREAT\s+Daemon.*Fictional\s+Daemon
^openbrowser\s+[^\r\n]*\n
^\s\srad\s\d+\x2E\d+\x2E\d+\s\s\x3E\x3C
We\s+got\s+this\s+GREAT\s+Daemon.*Fictional\s+Daemon
^From\x3A[^\r\n]*IP\s+Contact.*X-Mailer\x3A[^\r\n]*EBT\s+Reporter.*Subject\x3A[^\r\n]*Vic\s+Ip\s+Addy
^MSG\s+[^\r\n]*\n
\[DRIVE\s+LIST\]\d(\x00[a-zA-Z]\x3A(\s+\[.*\])?)+
\x23\x31\x23aComprobar\s+si\s+esta\s+conectadoa\x232\x23\x233\x23\x23f\x23
^WinCrash\s+Server\s+\d+\x2E\d+
^M1\s\d+\x2E\d+\x2E\d+\x2E\d+
^C1\s\d+\x2E\d+\x2E\d+\x2E\d+
^RTB\s+666\s+v\x2E\d+\x2E\d+\x3B\s+Firewall\s+Guarded\s+Port\x2E\s+Your\s+IP\s+is
^Conectado\s+Yeah\!
^Exploiter\s+Server\s+\d+\x2E\d+\s+\x2E\s+Port\s+\d+
^FREQ\x7C\d+
^000Ok\s+echter\s+server\s+\?
^BOF[a-z]\x3A\x5C
^from\x3A[^\r\n]*cyber@yahoo\x2Ecom.*subject\x3A[^\r\n]*notification\d+\x2E\d+\x2E\d+\x2E\d+
^info\s+Information\s+for
^Erazer\s+SIN\s+Server
^SI\|Server\|[^\r\n]*\|\d+\x2E\d+\x2E\d+\x2E\d+\|
^User-Agent\x3A[^\r\n]*http\s+protocol
^REQ\|[A-Z]\x3A\x5C
^ver\x3aGhost\s+version\s+\d+\x2E\d+\s+server
^GirlFriend\s+Server\s+\d+\x2E\d+\s+\x2E\s+port\s+\d
^\x2APORT2\x2A\d+
^The\s+Snake\s+Trojan
^\x2APORT3\x2A\d+
\x5BDRIVE\s+LIST\x5D
^Sin[^\r\n]*\
^\x2F[GL]R
^CON\w{1,10}\d+\xAE[^\r\n]{1,20}\x3B
^\d+L\x27esclave\x09\d+\x09\d+
^\x3BServicesStatus\x3B(All|Active|Inactive)Services
^\x2APORT1\x2A\d+
^hRat\s+are\s+ready\s+-\>\s+Server\s+version
\x3Cchat\x3E[^\r\n]*\x3C\x2Fchat\x3E
^IDENTIFY\s+\x23\s+\d+\x2E\d+\x2E\d+\x2E\d+\s+\x23\s+
^From\x3A[^\r\n]*Amitis\s+1\x2E3.*Subject\x3A[^\r\n]*Server\s+information
^PORT\x3D\d+\x2AVictim\x3D
\x2FGR\d+\x3B\d+
Welcome\s+to\s+the\s+Omniquad\s+File\s+Transfer\s+Server
^ver\d+\x2E\d+
^DmInf\x5E[^\r\n]*\d+\x2E\d+\x2E\d+\x2E\d+\x5E
^\x7CConnected with\x3A\s+\d+\x2E\d+.\d+.\d+
^00000\s+-~-\s+
^Attached\s+through\s+port\x3a
^Connected\s+to\s+Server\s+at\x3a
wp-includes\x2Ftheme\x2Ephp\x3F[^\r\n]*iz=
wp-includes\x2Ffeed\x2Ephp\x3F[^\r\n]*ix=
^Subject\x3a[^\r\n]*\x28\x29
ShadowNet\s+Remote\s+Web\s+Based\s+Spyware
^L\d\d\x00
^\x3c\x41\x20.*\x3b\x5c\x5c.*\x5cSV\x24\x5c\x3e\x3c
^Server\x3a[^\r\n]*Root[^\r\n]*kit[^\r\n]*Scaner
^(SYS|WIN)DIR$
^Start$
Theef2\s+FTP\s+Server\x3A
^\x03\x00\x1c\x00\x00\x00\x00\x00\x01Furax\s+1\x2E0b3\s+Server\x00
^\xc0STATUS\xc0Server\s\x3A\sKeylogging\sStarted\!$
User-Agent\x3a[^\r\n]*terServer
\x3Ctitle\x3ETroya\s+\x2D\s+by\s+Sma\s+Soft\x3C\x2Ftitle\x3E
\x7C\d+\x2E\d+\x2E\d+\x2E\d+\x7C.*\x7CYuri\s+v1\x2E\d+\x7C
^User-Agent\x3a[^\r\n]*ZOMBIES\x5fHTTP\x5fGET
^MAININFO\x7Cpassword\x7CENU\x7CMy\s+server\s+\x3AD\x7C
^User-Agent\x3a[^\r\n]*HTTPRequest
\x2finst\x2fsetup\x5f\d+\x5f\d+\x5f\x2eexe
^Host\x3a[^\r\n]*www\x2Evisit\x2Dtracker\x2Ebiz
^Host\x3a[^\r\n]*leacherz\x2enet
^Referer\x3a[^\r\n]*http\x3A\x2F\x2Fwww\x2Evisit\x2Dtracker\x2Ebiz\x2F\x3FVFJDSz0
^User-Agent\x3a[^\r\n]*devSoft\x27s\s+ipwHTTP\s+Component
^\x2F40e800[0-9A-F]{30,}$
^Referer\x3a[^\r\n]*www\x2ezabeedly\x2ecom\x2fsearch\x2ephp\x3fq\x3d
^CON\w+\d+\xAE
os\x3d.*\x26ver\x3d.*\x26idx\x3d.*\x26user\x3d.*\x26ioctl\x3d.*\x26data\x3d.*
User-Agent\x3a[^\r\n]*winssco\x2eexe
^Sin[^\r\n]*\x0D\x0A\d+\x0D\x0A
^DmInf\^[^\r\n]*\^\d+\x2E\d+\x2E\d+\x2E\d+\^
seclog_[a-z]{5}\d{4}_\d{10}\x2Ekcb
^Host\x3A[^\r\n]+((up\d+)|(adserv))
ps_dump_[^_]+_[a-z]{5}\d{4}\x2Ekcb
